# Supplementary material for: Functional Insights into the Kelp Microbiome from Metagenome-Assembled Genomes
Source: mSystems. 2022 Jun 1;7(3):e01422-21. doi: 10.1128/msystems.01422-21 (PMC9238374; doi:10.1128/msystems.01422-21)
Supplement: TABLE S1 [file msystems.01422-21-s0001.xlsx]

## Sheet: Table_S1
Metagenome sample	NCBI BioSample Accession	Assembly name	Date collected	Number of pooled replicates	Location collected	GPS location	Sample type	% of seqs passed QC	Total number of quality seqs	% reads mapped to MAGs
B1 (SQ_2019)	SAMN23429948	g1	2019-07-02	10	Squaxin Island, WA, USA	47.18° N, 122.91° W	Sterile swab	0.9206	20141653	0.8252
B2 (TAT_2019a)	SAMN23429949	g2	2019-07-15	2	Tatoosh Island, WA, USA	48.39°N, 124.74°W	Sterile swab	0.952	41368444	0.8375
B3 (TAT_2019b)	SAMN23429950	g2	2019-07-15	3	Tatoosh Island, WA, USA	48.39°N, 124.74°W	Sterile swab	0.9499	40561192	0.9844
B4 (TAT_2017a)	SAMN23429951	g3	2017-07-10	6	Tatoosh Island, WA, USA	48.39°N, 124.74°W	Blade tissue	0.9334	18813498	0.2855
B5 (TAT_2017b)	SAMN23429952	g3	2017-07-10	6	Tatoosh Island, WA, USA	48.39°N, 124.74°W	Blade tissue	0.9327	21529906	0.3457
B6 (TAT_2018a)	SAMN23429953	g4	2018-07-14	4	Tatoosh Island, WA, USA	48.39°N, 124.74°W	Blade tissue	0.9251	10353284	0.4821
B7 (TAT_2018b)	SAMN23429954	g4	2018-07-14	5	Tatoosh Island, WA, USA	48.39°N, 124.74°W	Blade tissue	0.9328	3609035	0.3775
