# Supplementary material for: Functional Insights into the Kelp Microbiome from Metagenome-Assembled Genomes
Source: mSystems. 2022 Jun 1;7(3):e01422-21. doi: 10.1128/msystems.01422-21 (PMC9238374; doi:10.1128/msystems.01422-21)
Supplement: TABLE S2 [file msystems.01422-21-s0002.xlsx]

## Sheet: Table_S2
MAG name	Unique MAGs	Assembled from	Genome length	# Contigs	N50	GC content	Completion (%)	Redundancy (%)	MAG quality	Domain	Phylum	Class	Order	Family	Genus
g3_MAG_00004	unique	Tatoosh_2017	2621558	251	14462	37.0102	95.7746	2.8169	High-quality MAG	Bacteria	Bacteroidota	Bacteroidia	Flavobacteriales	Flavobacteriaceae	Dokdonia
g3_MAG_00006	unique	Tatoosh_2017	2568064	230	14933	31.0419	92.9577	0	High-quality MAG	Bacteria	Bacteroidota	Bacteroidia	Flavobacteriales	Flavobacteriaceae	Lacinutrix
g2_MAG_00010	redundant (g3_MAG_00006)	Tatoosh_2019	2227499	302	8979	30.9826	90.1408	1.40845	High-quality MAG	Bacteria	Bacteroidota	Bacteroidia	Flavobacteriales	Flavobacteriaceae	Lacinutrix
g3_MAG_00009	redundant (g2_MAG_00006)	Tatoosh_2017	2588469	178	20070	31.3331	90.1408	0	High-quality MAG	Bacteria	Bacteroidota	Bacteroidia	Flavobacteriales	Flavobacteriaceae	Olleya
g2_MAG_00006	unique	Tatoosh_2019	2310869	253	11447	31.3163	90.1408	0	High-quality MAG	Bacteria	Bacteroidota	Bacteroidia	Flavobacteriales	Flavobacteriaceae	Olleya
g2_MAG_00013	unique	Tatoosh_2019	2464613	325	9282	34.9844	88.7324	5.6338	Medium-quality MAG	Bacteria	Bacteroidota	Bacteroidia	Flavobacteriales	Flavobacteriaceae	Nonlabens
g2_MAG_00017	unique	Tatoosh_2019	1874196	298	7773	35.6422	77.4648	1.40845	Medium-quality MAG	Bacteria	Bacteroidota	Bacteroidia	Flavobacteriales	Flavobacteriaceae	HC6-5
g2_MAG_00026	redundant (g3_MAG_00004)	Tatoosh_2019	2174331	319	8351	36.8881	64.7887	0	Medium-quality MAG	Bacteria	Bacteroidota	Bacteroidia	Flavobacteriales	Flavobacteriaceae	Dokdonia
g1_MAG_00009	unique	Squaxin_2019	616394	60	18283	39.3298	54.9296	0	Medium-quality MAG	Bacteria	Bacteroidota	Bacteroidia	Flavobacteriales	Flavobacteriaceae	Dokdonia
g3_MAG_00020	redundant (g2_MAG_00017)	Tatoosh_2017	1700045	340	5320	35.7355	54.9296	1.40845	Medium-quality MAG	Bacteria	Bacteroidota	Bacteroidia	Flavobacteriales	Flavobacteriaceae	HC6-5
g3_MAG_00021	unique	Tatoosh_2017	1882396	391	5012	33.7318	53.5211	0	Medium-quality MAG	Bacteria	Bacteroidota	Bacteroidia	Flavobacteriales	Flavobacteriaceae	HC6-5
g2_MAG_00007	unique	Tatoosh_2019	5425911	796	8382	36.2927	90.1408	0	High-quality MAG	Bacteria	Bacteroidota	Bacteroidia	Chitinophagales	Saprospiraceae
g3_MAG_00014	unique	Tatoosh_2017	5452056	1071	5539	35.8839	84.507	2.8169	Medium-quality MAG	Bacteria	Bacteroidota	Bacteroidia	Chitinophagales	Saprospiraceae
g2_MAG_00016	unique	Tatoosh_2019	2801685	403	8402	36.3285	80.2817	2.8169	Medium-quality MAG	Bacteria	Bacteroidota	Bacteroidia	Chitinophagales	Saprospiraceae
g2_MAG_00025	unique	Tatoosh_2019	4026398	959	4240	39.3675	73.2394	8.4507	Medium-quality MAG	Bacteria	Bacteroidota	Bacteroidia	Chitinophagales	Saprospiraceae	UBA7328
g2_MAG_00022	unique	Tatoosh_2019	4550116	1061	4457	35.848	69.0141	0	Medium-quality MAG	Bacteria	Bacteroidota	Bacteroidia	Chitinophagales	Saprospiraceae
g2_MAG_00029	unique	Tatoosh_2019	4167352	448	11886	32.5327	67.6056	4.22535	Medium-quality MAG	Bacteria	Bacteroidota	Bacteroidia	Chitinophagales	Saprospiraceae
g2_MAG_00028	unique	Tatoosh_2019	2460520	446	6263	37.8702	63.3803	0	Medium-quality MAG	Bacteria	Bacteroidota	Bacteroidia	Chitinophagales	Saprospiraceae
g2_MAG_00031	unique	Tatoosh_2019	2709016	467	6527	38.6934	59.1549	0	Medium-quality MAG	Bacteria	Bacteroidota	Bacteroidia	Chitinophagales	Saprospiraceae
g2_MAG_00032	unique	Tatoosh_2019	2883997	416	8283	38.1123	59.1549	1.40845	Medium-quality MAG	Bacteria	Bacteroidota	Bacteroidia	Chitinophagales	Saprospiraceae
g3_MAG_00024	unique	Tatoosh_2017	4823469	1027	4919	39.9908	53.5211	8.4507	Medium-quality MAG	Bacteria	Bacteroidota	Bacteroidia	Chitinophagales	Saprospiraceae
g1_MAG_00010	unique	Squaxin_2019	1106285	125	11955	38.395	50.7042	0	Medium-quality MAG	Bacteria	Bacteroidota	Bacteroidia	Chitinophagales	Saprospiraceae
g2_MAG_00033	unique	Tatoosh_2019	3003443	491	7069	35.3435	61.9718	5.6338	Medium-quality MAG	Bacteria	Bdellovibrionota	Bacteriovoracia	Bacteriovoracales	Bacteriovoracaceae	GCA-2713145
g2_MAG_00038	unique	Tatoosh_2019	1781401	56	55025	34.7784	50.7042	5.6338	Medium-quality MAG	Bacteria	Bdellovibrionota	Bacteriovoracia	Bacteriovoracales	Bacteriovoracaceae
g2_MAG_00020	unique	Tatoosh_2019	1567030	148	13946	35.1272	78.8732	4.22535	Medium-quality MAG	Bacteria	Bdellovibrionota	UBA2361	SZUA-149	SZUA-149
g2_MAG_00004	unique	Tatoosh_2019	2027515	55	59758	34.4968	92.9577	0	High-quality MAG	Bacteria	Bdellovibrionota	Bdellovibrionia	Bdellovibrionales	UBA1609
g2_MAG_00005	unique	Tatoosh_2019	1838699	86	34145	36.9091	91.5493	0	High-quality MAG	Bacteria	Bdellovibrionota	Bdellovibrionia	Bdellovibrionales	UBA1609
g3_MAG_00015	redundant (g2_MAG_00004)	Tatoosh_2017	1747386	227	9140	34.6653	81.6901	4.22535	Medium-quality MAG	Bacteria	Bdellovibrionota	Bdellovibrionia	Bdellovibrionales	UBA1609
g2_MAG_00001	unique	Tatoosh_2019	2781038	184	32621	43.9339	95.7746	0	High-quality MAG	Bacteria	Bdellovibrionota	Oligoflexia	Oligoflexales
g2_MAG_00003	unique	Tatoosh_2019	2773744	66	92833	37.0779	94.3662	1.40845	High-quality MAG	Bacteria	Bdellovibrionota	Oligoflexia	Oligoflexales
g2_MAG_00014	unique	Tatoosh_2019	2657642	429	7144	41.1664	85.9155	5.6338	Medium-quality MAG	Bacteria	Bdellovibrionota	Oligoflexia	Oligoflexales
g1_MAG_00012	unique	Squaxin_2019	322901	75	4448	32.2034	50.7042	1.40845	Medium-quality MAG	Bacteria	Patescibacteria	Gracilibacteria	BD1-5	UBA6164
g2_MAG_00036	unique	Tatoosh_2019	2264689	204	15715	33.6178	59.1549	9.85915	Medium-quality MAG	Bacteria	Patescibacteria	Gracilibacteria	BD1-5
g3_MAG_00007	unique	Tatoosh_2017	3187524	279	15283	65.381	95.7746	4.22535	High-quality MAG	Bacteria	Planctomycetota	Phycisphaerae	Phycisphaerales	Phycisphaeraceae	Phycisphaera
g4_MAG_00002	unique	Tatoosh_2018	4731195	311	22126	51.9415	98.5915	2.8169	High-quality MAG	Bacteria	Planctomycetota	Planctomycetes	Pirellulales	Pirellulaceae	Mariniblastus
g2_MAG_00027	unique	Tatoosh_2019	1871125	367	5641	44.4188	63.3803	0	Medium-quality MAG	Bacteria	Proteobacteria	Alphaproteobacteria	Rickettsiales
g4_MAG_00001	unique	Tatoosh_2018	2427468	167	22473	46.8486	100	1.40845	High-quality MAG	Bacteria	Proteobacteria	Alphaproteobacteria	Caulobacterales	Maricaulaceae	Hellea
g2_MAG_00002	unique	Tatoosh_2019	3844219	474	11528	45.7366	97.1831	2.8169	High-quality MAG	Bacteria	Proteobacteria	Alphaproteobacteria	Caulobacterales	Maricaulaceae	Robiginitomaculum
g3_MAG_00018	unique	Tatoosh_2017	3800356	510	10102	49.5918	60.5634	5.6338	Medium-quality MAG	Bacteria	Proteobacteria	Alphaproteobacteria	Caulobacterales	Maricaulaceae	Hellea
g3_MAG_00025	unique	Tatoosh_2017	2447841	515	4987	49.0321	53.5211	8.4507	Medium-quality MAG	Bacteria	Proteobacteria	Alphaproteobacteria	Caulobacterales	Maricaulaceae	Litorimonas
g1_MAG_00004	unique	Squaxin_2019	2181874	299	8964	42.9502	88.7324	0	Medium-quality MAG	Bacteria	Proteobacteria	Alphaproteobacteria	Micavibrionales	Micavibrionaceae	GCA-2708415
g1_MAG_00008	unique	Squaxin_2019	2732726	387	9200	43.7886	87.3239	5.6338	Medium-quality MAG	Bacteria	Proteobacteria	Alphaproteobacteria	Micavibrionales	Micavibrionaceae	GCA-2708415
g2_MAG_00024	unique	Tatoosh_2019	1330142	174	9498	48.207	69.0141	4.22535	Medium-quality MAG	Bacteria	Proteobacteria	Alphaproteobacteria	Micavibrionales	Micavibrionaceae
g3_MAG_00016	unique	Tatoosh_2017	2185227	444	5142	57.376	66.1972	5.6338	Medium-quality MAG	Bacteria	Proteobacteria	Alphaproteobacteria	Rhodobacterales	Rhodobacteraceae	Flavimaricola
g1_MAG_00013	unique	Squaxin_2019	491671	113	4335	51.4796	52.1127	5.6338	Medium-quality MAG	Bacteria	Proteobacteria	Alphaproteobacteria	Rhodobacterales	Rhodobacteraceae	Ascidiaceihabitans
g1_MAG_00011	unique	Squaxin_2019	2152631	307	8344	52.191	50.7042	1.40845	Medium-quality MAG	Bacteria	Proteobacteria	Alphaproteobacteria	Rhodobacterales	Rhodobacteraceae	Ascidiaceihabitans
g1_MAG_00005	unique	Squaxin_2019	1630765	77	50228	33.8018	88.7324	1.40845	Medium-quality MAG	Bacteria	Proteobacteria	Alphaproteobacteria	Rickettsiales	Rickettsiaceae	GCA-2402195
g3_MAG_00008	unique	Tatoosh_2017	2511287	361	8529	55.1503	92.9577	2.8169	High-quality MAG	Bacteria	Proteobacteria	Alphaproteobacteria	Sphingomonadales	Sphingomonadaceae	Altererythrobacter
g2_MAG_00030	unique	Tatoosh_2019	1555624	283	5871	43.6819	61.9718	2.8169	Medium-quality MAG	Bacteria	Proteobacteria	Alphaproteobacteria	Rickettsiales	SXRF01
g2_MAG_00008	unique	Tatoosh_2019	2172661	318	8345	47.2551	90.1408	0	High-quality MAG	Bacteria	Proteobacteria	Alphaproteobacteria	Rickettsiales
g1_MAG_00003	unique	Squaxin_2019	2886891	225	19812	37.0212	94.3662	2.8169	High-quality MAG	Bacteria	Proteobacteria	Gammaproteobacteria	Enterobacterales	Alteromonadaceae	GCA-2401725
g2_MAG_00011	unique	Tatoosh_2019	4033622	704	6531	48.224	87.3239	1.40845	Medium-quality MAG	Bacteria	Proteobacteria	Gammaproteobacteria	Granulosicoccales	Granulosicoccaceae	GCA-1730015
g4_MAG_00003	redundant (g2_MAG_00011)	Tatoosh_2018	3397503	761	4548	48.0074	61.9718	2.8169	Medium-quality MAG	Bacteria	Proteobacteria	Gammaproteobacteria	Granulosicoccales	Granulosicoccaceae	GCA-1730015
g3_MAG_00002	unique	Tatoosh_2017	5782520	313	32561	50.47	98.5915	2.8169	High-quality MAG	Bacteria	Proteobacteria	Gammaproteobacteria	Granulosicoccales	Granulosicoccaceae	Granulosicoccus
g4_MAG_00004	unique	Tatoosh_2018	4576633	247	33306	48.2718	97.1831	5.6338	High-quality MAG	Bacteria	Proteobacteria	Gammaproteobacteria	Granulosicoccales	Granulosicoccaceae	Granulosicoccus
g1_MAG_00002	unique	Squaxin_2019	4327601	148	48478	49.0347	95.7746	2.8169	High-quality MAG	Bacteria	Proteobacteria	Gammaproteobacteria	Granulosicoccales	Granulosicoccaceae	Granulosicoccus
g2_MAG_00009	unique	Tatoosh_2019	3741935	449	11545	49.04	92.9577	4.22535	High-quality MAG	Bacteria	Proteobacteria	Gammaproteobacteria	Granulosicoccales	Granulosicoccaceae	Granulosicoccus
g3_MAG_00012	redundant (g2_MAG_00009)	Tatoosh_2017	4091467	315	20028	49.1102	90.1408	4.22535	High-quality MAG	Bacteria	Proteobacteria	Gammaproteobacteria	Granulosicoccales	Granulosicoccaceae	Granulosicoccus
g3_MAG_00011	unique	Tatoosh_2017	4852207	584	11350	49.2489	90.1408	4.22535	High-quality MAG	Bacteria	Proteobacteria	Gammaproteobacteria	Granulosicoccales	Granulosicoccaceae	Granulosicoccus
g3_MAG_00013	redundant (g4_MAG_00004)	Tatoosh_2017	4067218	297	20303	48.4687	88.7324	5.6338	Medium-quality MAG	Bacteria	Proteobacteria	Gammaproteobacteria	Granulosicoccales	Granulosicoccaceae	Granulosicoccus
g2_MAG_00018	redundant (g4_MAG_00004)	Tatoosh_2019	2897282	474	7653	48.4998	77.4648	1.40845	Medium-quality MAG	Bacteria	Proteobacteria	Gammaproteobacteria	Granulosicoccales	Granulosicoccaceae	Granulosicoccus
g3_MAG_00001	unique	Tatoosh_2017	4779143	177	45740	55.1408	97.1831	0	High-quality MAG	Bacteria	Proteobacteria	Gammaproteobacteria	Pseudomonadales	HTCC2089	SYFY01
g2_MAG_00021	redundant (g3_MAG_00001)	Tatoosh_2019	3199490	636	5356	55.1661	71.831	0	Medium-quality MAG	Bacteria	Proteobacteria	Gammaproteobacteria	Pseudomonadales	HTCC2089	SYFY01
g3_MAG_00005	unique	Tatoosh_2017	3054520	191	24187	45.9096	95.7746	2.8169	High-quality MAG	Bacteria	Proteobacteria	Gammaproteobacteria	UBA10353	UBA7415	Arenicella
g3_MAG_00019	unique	Tatoosh_2017	2630425	492	5775	39.969	59.1549	5.6338	Medium-quality MAG	Bacteria	Proteobacteria	Gammaproteobacteria	UBA10353	UBA7415
g3_MAG_00022	unique	Tatoosh_2017	1935461	289	8493	41.1844	54.9296	2.8169	Medium-quality MAG	Bacteria	Proteobacteria	Gammaproteobacteria	UBA10353	UBA7415	Arenicella
g3_MAG_00003	redundant (g1_MAG_00001)	Tatoosh_2017	2378677	116	30796	45.8883	97.1831	1.40845	High-quality MAG	Bacteria	Verrucomicrobiota	Verrucomicrobiae	Verrucomicrobiales	Akkermansiaceae
g1_MAG_00001	unique	Squaxin_2019	2457027	68	50162	46.0946	97.1831	0	High-quality MAG	Bacteria	Verrucomicrobiota	Verrucomicrobiae	Verrucomicrobiales	Akkermansiaceae
g1_MAG_00006	unique	Squaxin_2019	2084287	242	10982	49.6444	90.1408	4.22535	High-quality MAG	Bacteria	Verrucomicrobiota	Verrucomicrobiae	Verrucomicrobiales	Akkermansiaceae
g3_MAG_00010	unique	Tatoosh_2017	2909631	311	12658	54.9411	88.7324	2.8169	Medium-quality MAG	Bacteria	Verrucomicrobiota	Verrucomicrobiae	Verrucomicrobiales	Akkermansiaceae
g2_MAG_00012	redundant (g1_MAG_00006)	Tatoosh_2019	1635330	289	6330	49.6643	87.3239	2.8169	Medium-quality MAG	Bacteria	Verrucomicrobiota	Verrucomicrobiae	Verrucomicrobiales	Akkermansiaceae
g1_MAG_00007	unique	Squaxin_2019	1775095	177	13941	47.7518	85.9155	1.40845	Medium-quality MAG	Bacteria	Verrucomicrobiota	Verrucomicrobiae	Verrucomicrobiales	Akkermansiaceae
g2_MAG_00015	unique	Tatoosh_2019	1970668	253	9954	45.4782	81.6901	1.40845	Medium-quality MAG	Bacteria	Verrucomicrobiota	Verrucomicrobiae	Verrucomicrobiales	Akkermansiaceae
g2_MAG_00019	unique	Tatoosh_2019	2466128	388	7667	46.0626	76.0563	1.40845	Medium-quality MAG	Bacteria	Verrucomicrobiota	Verrucomicrobiae	Verrucomicrobiales	Akkermansiaceae
g2_MAG_00023	redundant (g3_MAG_00010)	Tatoosh_2019	1662450	322	5647	54.8167	70.4225	1.40845	Medium-quality MAG	Bacteria	Verrucomicrobiota	Verrucomicrobiae	Verrucomicrobiales	Akkermansiaceae
g3_MAG_00017	unique	Tatoosh_2017	732132	195	3745	47.8345	57.7465	0	Medium-quality MAG	Bacteria	Verrucomicrobiota	Verrucomicrobiae	Verrucomicrobiales	Akkermansiaceae
g3_MAG_00023	unique	Tatoosh_2017	2235499	414	5828	54.8109	52.1127	2.8169	Medium-quality MAG	Bacteria	Verrucomicrobiota	Verrucomicrobiae	Verrucomicrobiales	Akkermansiaceae	SW10
g2_MAG_00037	unique	Tatoosh_2019	1756435	479	3623	40.9598	52.1127	7.04225	Medium-quality MAG	Bacteria	Verrucomicrobiota	Verrucomicrobiae	Verrucomicrobiales	Akkermansiaceae
g2_MAG_00034	unique	Tatoosh_2019	972875	208	4830	38.7453	50.7042	1.40845	Medium-quality MAG	Bacteria	Verrucomicrobiota	Verrucomicrobiae	Verrucomicrobiales	Akkermansiaceae
