# Supplementary material for: Functional Insights into the Kelp Microbiome from Metagenome-Assembled Genomes
Source: mSystems. 2022 Jun 1;7(3):e01422-21. doi: 10.1128/msystems.01422-21 (PMC9238374; doi:10.1128/msystems.01422-21)
Supplement: TABLE S3 [file msystems.01422-21-s0003.xlsx]

## Sheet: Table_S3
MAG name	Phylum	Class	Order	Family	Genus	B1_Squaxin_2019	B2_Tatoosh_2019	B3_Tatoosh_2019	B4_Tatoosh_2017	B5_Tatoosh_2017	B6_Tatoosh_2018	B7_Tatoosh_2018
*g4_MAG_00004	Proteobacteria	Gammaproteobacteria	Granulosicoccales	Granulosicoccaceae	Granulosicoccus	0.906918	8.92241	7.16544	4.67806	1.51052	29.4692	30.1364
*g4_MAG_00001	Proteobacteria	Alphaproteobacteria	Caulobacterales	Maricaulaceae	Hellea	9.84978	5.45521	4.43699	0.0940405	0.0461723	3.93992	3.20498
*g1_MAG_00002	Proteobacteria	Gammaproteobacteria	Granulosicoccales	Granulosicoccaceae	Granulosicoccus	23.0557	0.199425	0.305344	1.7485	1.02803	0.219192	0.252693
*g1_MAG_00001	Verrucomicrobiota	Verrucomicrobiae	Verrucomicrobiales	Akkermansiaceae		1.51754	8.4793	10.6482	1.83983	1.14617	0.186143	0.018098
*g3_MAG_00004	Bacteroidota	Bacteroidia	Flavobacteriales	Flavobacteriaceae	Dokdonia	0.26437	0.777942	0.912264	9.35074	11.4637	0.0216976	0.0064613
*g1_MAG_00007	Verrucomicrobiota	Verrucomicrobiae	Verrucomicrobiales	Akkermansiaceae		3.08339	7.10398	4.56256	0.615559	0.413637	0.30713	0.0268229
*g2_MAG_00009	Proteobacteria	Gammaproteobacteria	Granulosicoccales	Granulosicoccaceae	Granulosicoccus	3.8476	0.359222	0.598268	4.04098	2.15171	0.313218	0.368727
*g3_MAG_00002	Proteobacteria	Gammaproteobacteria	Granulosicoccales	Granulosicoccaceae	Granulosicoccus	0.026091	0.103492	0.194462	2.59564	4.69666	0.0717964	0.0870278
g3_MAG_00023	Verrucomicrobiota	Verrucomicrobiae	Verrucomicrobiales	Akkermansiaceae	SW10	0.00543445	4.82365	6.12805	1.86131	0.0899696	0.256443	0.0190748
g3_MAG_00017	Verrucomicrobiota	Verrucomicrobiae	Verrucomicrobiales	Akkermansiaceae		0.885448	6.28527	4.15834	0.782935	0.539032	0.300263	0.0663079
g4_MAG_00002	Planctomycetota	Planctomycetes	Pirellulales	Pirellulaceae	Mariniblastus	0.00172428	1.73281	1.20731	0.0335565	0.0743676	3.43674	2.59216
g2_MAG_00032	Bacteroidota	Bacteroidia	Chitinophagales	Saprospiraceae		0.370129	2.36607	3.9276	0.92921	0.041112	0.337904	0.0872929
g3_MAG_00006	Bacteroidota	Bacteroidia	Flavobacteriales	Flavobacteriaceae	Lacinutrix	0.00577789	0.604727	0.610057	2.58705	2.70119	0.00371618	0.00245621
g2_MAG_00011	Proteobacteria	Gammaproteobacteria	Granulosicoccales	Granulosicoccaceae	GCA-1730015	0.0157928	1.8082	1.44544	0.176878	0.0397893	0.847477	2.05418
g2_MAG_00017	Bacteroidota	Bacteroidia	Flavobacteriales	Flavobacteriaceae	HC6-5	0.16429	2.32174	2.12007	1.08037	0.407864	0.0470003	0.00917845
g3_MAG_00010	Verrucomicrobiota	Verrucomicrobiae	Verrucomicrobiales	Akkermansiaceae		0.00253241	1.84491	1.82464	2.26409	0.10552	0.0223857	0.00457029
g3_MAG_00007	Planctomycetota	Phycisphaerae	Phycisphaerales	Phycisphaeraceae	Phycisphaera	0.00850534	0.0899135	0.0879064	1.58851	3.81061	0.0469749	0.0596085
g2_MAG_00006	Bacteroidota	Bacteroidia	Flavobacteriales	Flavobacteriaceae	Olleya	0.128228	0.808171	0.867836	2.42579	0.757484	0.0331117	0.00386402
g3_MAG_00025	Proteobacteria	Alphaproteobacteria	Caulobacterales	Maricaulaceae	Litorimonas	0.0561386	0.122344	0.113169	1.36084	1.77535	0.580506	0.840034
g3_MAG_00001	Proteobacteria	Gammaproteobacteria	Pseudomonadales	HTCC2089	SYFY01	0.0269777	0.195752	0.135561	1.60332	2.73697	0.0282032	0.00654041
g2_MAG_00031	Bacteroidota	Bacteroidia	Chitinophagales	Saprospiraceae		0.00793247	1.93616	1.90788	0.320077	0.0125329	0.156366	0.0651218
g3_MAG_00005	Proteobacteria	Gammaproteobacteria	UBA10353	UBA7415	Arenicella	0.100637	0.0427966	0.0408354	0.575212	3.45813	0.0027532	0.00107423
g2_MAG_00001	Bdellovibrionota	Oligoflexia	Oligoflexales			0.00658364	1.46359	1.9916	0.121686	0.0789642	0.165316	0.150378
g3_MAG_00011	Proteobacteria	Gammaproteobacteria	Granulosicoccales	Granulosicoccaceae	Granulosicoccus	0.133502	0.077933	0.0788046	1.24103	1.79636	0.216543	0.251462
g3_MAG_00008	Proteobacteria	Alphaproteobacteria	Sphingomonadales	Sphingomonadaceae	Altererythrobacter	0.0293736	0.0372407	0.0469867	0.200815	3.24315	0.00130335	0.000943816
g2_MAG_00004	Bdellovibrionota	Bdellovibrionia	Bdellovibrionales	UBA1609		0.00119065	0.901974	0.711427	0.776045	0.805849	0.0308197	0.00465884
g3_MAG_00014	Bacteroidota	Bacteroidia	Chitinophagales	Saprospiraceae		0.000781231	0.271554	0.229055	1.72047	0.555203	0.00440812	0.00146907
g3_MAG_00018	Proteobacteria	Alphaproteobacteria	Caulobacterales	Maricaulaceae	Hellea	0.0153505	0.0386134	0.0359685	0.887234	1.52166	0.0344026	0.0310424
g1_MAG_00009	Bacteroidota	Bacteroidia	Flavobacteriales	Flavobacteriaceae	Dokdonia	1.19436	0.413775	0.566083	0.121592	0.10996	0.019818	0.0137713
g3_MAG_00022	Proteobacteria	Gammaproteobacteria	UBA10353	UBA7415	Arenicella	0.0117381	0.027205	0.0205434	0.536198	1.36288	0.189514	0.265792
g2_MAG_00019	Verrucomicrobiota	Verrucomicrobiae	Verrucomicrobiales	Akkermansiaceae		0.00290387	0.747783	1.05157	0.449924	0.0313915	0.0653674	0.00526835
g1_MAG_00004	Proteobacteria	Alphaproteobacteria	Micavibrionales	Micavibrionaceae	GCA-2708415	2.1561	0.00267146	0.0022979	0.00448033	0.00531929	0.000822447	0.000901925
g3_MAG_00019	Proteobacteria	Gammaproteobacteria	UBA10353	UBA7415		0.01137	0.0404247	0.11143	0.322617	1.3722	0.08765	0.115782
g2_MAG_00007	Bacteroidota	Bacteroidia	Chitinophagales	Saprospiraceae		0.000991253	0.460919	0.784021	0.192446	0.0162012	0.359991	0.217297
g3_MAG_00016	Proteobacteria	Alphaproteobacteria	Rhodobacterales	Rhodobacteraceae	Flavimaricola	0.388369	0.0326519	0.0321502	0.285827	1.24544	0.00751374	0.00961043
g2_MAG_00034	Verrucomicrobiota	Verrucomicrobiae	Verrucomicrobiales	Akkermansiaceae		0.103897	0.631714	1.07631	0.11364	0.0645777	0.00348309	0.00162538
g2_MAG_00022	Bacteroidota	Bacteroidia	Chitinophagales	Saprospiraceae		0.00146211	0.306517	0.258791	0.990183	0.314526	0.00408484	0.000781937
g1_MAG_00006	Verrucomicrobiota	Verrucomicrobiae	Verrucomicrobiales	Akkermansiaceae		1.02589	0.166071	0.636803	0.00772191	0.00591228	0.0149281	0.00316072
g3_MAG_00021	Bacteroidota	Bacteroidia	Flavobacteriales	Flavobacteriaceae	HC6-5	0.00569896	0.0944187	0.118285	0.972679	0.475763	0.00861583	0.00975598
g2_MAG_00015	Verrucomicrobiota	Verrucomicrobiae	Verrucomicrobiales	Akkermansiaceae		0.0015438	0.63612	0.386988	0.0436982	0.333048	0.137427	0.00708046
g2_MAG_00003	Bdellovibrionota	Oligoflexia	Oligoflexales			0.000604953	0.558313	0.769017	0.0218692	0.045586	0.0729282	0.0344031
g3_MAG_00024	Bacteroidota	Bacteroidia	Chitinophagales	Saprospiraceae		0.00277201	0.00880476	0.00811849	0.443373	0.912898	0.00699089	0.00797238
g1_MAG_00003	Proteobacteria	Gammaproteobacteria	Enterobacterales	Alteromonadaceae	GCA-2401725	1.12897	0.0386786	0.039821	0.0345193	0.0940142	0.0245709	0.0241744
g2_MAG_00028	Bacteroidota	Bacteroidia	Chitinophagales	Saprospiraceae		0.658819	0.154094	0.29617	0.127919	0.0456542	0.00205228	0.000428444
g1_MAG_00012	Patescibacteria	Gracilibacteria	BD1-5	UBA6164		0.579623	0.0133675	0.0181088	0.490605	0.0718479	0.00732275	0.00803758
g1_MAG_00010	Bacteroidota	Bacteroidia	Chitinophagales	Saprospiraceae		0.668752	0.113346	0.205801	0.133724	0.0533302	0.00193861	0.000709164
g2_MAG_00002	Proteobacteria	Alphaproteobacteria	Caulobacterales	Maricaulaceae	Robiginitomaculum	0.0114971	0.461109	0.31974	0.091698	0.0357523	0.0826536	0.126609
g2_MAG_00013	Bacteroidota	Bacteroidia	Flavobacteriales	Flavobacteriaceae	Nonlabens	0.15244	0.215764	0.203107	0.316026	0.162773	0.00900788	0.00827952
g2_MAG_00008	Proteobacteria	Alphaproteobacteria	Rickettsiales			0.00360868	0.376362	0.515652	0.0549575	0.031678	0.0182432	0.0212785
g1_MAG_00005	Proteobacteria	Alphaproteobacteria	Rickettsiales	Rickettsiaceae	GCA-2402195	1.00647	0.000206829	0.000176177	0.000879438	0.000603031	0.000264689	0.00016161
g1_MAG_00013	Proteobacteria	Alphaproteobacteria	Rhodobacterales	Rhodobacteraceae	Ascidiaceihabitans	0.577982	0.0190826	0.0188947	0.0921359	0.274698	0.0112802	0.0134433
g2_MAG_00016	Bacteroidota	Bacteroidia	Chitinophagales	Saprospiraceae		0.000897447	0.231288	0.188233	0.473735	0.0645358	0.00170315	0.000188136
g1_MAG_00008	Proteobacteria	Alphaproteobacteria	Micavibrionales	Micavibrionaceae	GCA-2708415	0.874247	0.00327228	0.00215949	0.00602407	0.0141419	0.00260407	0.00419617
g2_MAG_00037	Verrucomicrobiota	Verrucomicrobiae	Verrucomicrobiales	Akkermansiaceae		0.00248156	0.0687541	0.189483	0.436586	0.171869	0.0110364	0.00187361
g1_MAG_00011	Proteobacteria	Alphaproteobacteria	Rhodobacterales	Rhodobacteraceae	Ascidiaceihabitans	0.634745	0.00292528	0.00242608	0.0990349	0.130549	0.001343	0.000857016
g2_MAG_00005	Bdellovibrionota	Bdellovibrionia	Bdellovibrionales	UBA1609		0.000303588	0.302112	0.538609	0.00475604	0.00176007	0.00484321	0.00387003
g2_MAG_00038	Bdellovibrionota	Bacteriovoracia	Bacteriovoracales	Bacteriovoracaceae		0.000427296	0.336486	0.411552	0.0310537	0.00345809	0.00136706	0.000289521
g2_MAG_00036	Patescibacteria	Gracilibacteria	BD1-5			0.00157658	0.306213	0.364627	0.0614979	0.00471348	0.00855947	0.00166853
g2_MAG_00029	Bacteroidota	Bacteroidia	Chitinophagales	Saprospiraceae		0.00285972	0.309699	0.313851	0.0854538	0.00373768	0.0140727	0.00106966
g2_MAG_00020	Bdellovibrionota	UBA2361	SZUA-149	SZUA-149		0.000339646	0.248434	0.29631	0.0432238	0.00181272	0.0801259	0.0159724
g2_MAG_00027	Proteobacteria	Alphaproteobacteria	Rickettsiales			0.00106973	0.201274	0.216173	0.226658	0.0231774	0.0059616	0.00119723
g2_MAG_00030	Proteobacteria	Alphaproteobacteria	Rickettsiales	SXRF01		0.00464885	0.273802	0.220606	0.0308399	0.012404	0.0140002	0.0203048
g2_MAG_00025	Bacteroidota	Bacteroidia	Chitinophagales	Saprospiraceae	UBA7328	0.00222427	0.230512	0.110548	0.0429963	0.0356044	0.0558089	0.0753198
g2_MAG_00033	Bdellovibrionota	Bacteriovoracia	Bacteriovoracales	Bacteriovoracaceae	GCA-2713145	0.00644747	0.157962	0.274732	0.0406012	0.0226483	0.0127209	0.00830853
g2_MAG_00024	Proteobacteria	Alphaproteobacteria	Micavibrionales	Micavibrionaceae		0.00115178	0.176623	0.248344	0.0288896	0.0191777	0.00839431	0.00702201
g2_MAG_00014	Bdellovibrionota	Oligoflexia	Oligoflexales			0.000420588	0.113861	0.245818	0.0463768	0.0296817	0.00740996	0.00364781
