# Supplementary material for: Functional Insights into the Kelp Microbiome from Metagenome-Assembled Genomes
Source: mSystems. 2022 Jun 1;7(3):e01422-21. doi: 10.1128/msystems.01422-21 (PMC9238374; doi:10.1128/msystems.01422-21)
Supplement: TABLE S4 [file msystems.01422-21-s0004.xlsx]

## Sheet: Table S4
MAG_name		g1_MAG_00009	g2_MAG_00006	g2_MAG_00013	g2_MAG_00017	g3_MAG_00004	g3_MAG_00006	g3_MAG_00021	g1_MAG_00010	g2_MAG_00007	g2_MAG_00016	g2_MAG_00022	g2_MAG_00025	g2_MAG_00028	g2_MAG_00029	g2_MAG_00031	g2_MAG_00032	g3_MAG_00014	g3_MAG_00024	g2_MAG_00033	g2_MAG_00038	g2_MAG_00004	g2_MAG_00005	g2_MAG_00001	g2_MAG_00003	g2_MAG_00014	g2_MAG_00020	g1_MAG_00012	g2_MAG_00036	g3_MAG_00007	g4_MAG_00002	g1_MAG_00003	g1_MAG_00002	g2_MAG_00009	g2_MAG_00011	g3_MAG_00002	g3_MAG_00011	g4_MAG_00004	g3_MAG_00001	g2_MAG_00002	g3_MAG_00018	g3_MAG_00025	g4_MAG_00001	g1_MAG_00004	g1_MAG_00008	g2_MAG_00024	g1_MAG_00011	g1_MAG_00013	g3_MAG_00016
Phylum		Bacteroidota	Bacteroidota	Bacteroidota	Bacteroidota	Bacteroidota	Bacteroidota	Bacteroidota	Bacteroidota	Bacteroidota	Bacteroidota	Bacteroidota	Bacteroidota	Bacteroidota	Bacteroidota	Bacteroidota	Bacteroidota	Bacteroidota	Bacteroidota	Bdellovibrionota	Bdellovibrionota	Bdellovibrionota	Bdellovibrionota	Bdellovibrionota	Bdellovibrionota	Bdellovibrionota	Bdellovibrionota	Patescibacteria	Patescibacteria	Planctomycetota	Planctomycetota	Proteobacteria	Proteobacteria	Proteobacteria	Proteobacteria	Proteobacteria	Proteobacteria	Proteobacteria	Proteobacteria	Proteobacteria	Proteobacteria	Proteobacteria	Proteobacteria	Proteobacteria	Proteobacteria	Proteobacteria	Proteobacteria	Proteobacteria	Proteobacteria
Class		Bacteroidia	Bacteroidia	Bacteroidia	Bacteroidia	Bacteroidia	Bacteroidia	Bacteroidia	Bacteroidia	Bacteroidia	Bacteroidia	Bacteroidia	Bacteroidia	Bacteroidia	Bacteroidia	Bacteroidia	Bacteroidia	Bacteroidia	Bacteroidia	Bacteriovoracia	Bacteriovoracia	Bdellovibrionia	Bdellovibrionia	Oligoflexia	Oligoflexia	Oligoflexia		Gracilibacteria	Gracilibacteria	Phycisphaerae	Planctomycetes	Gammaproteobacteria	Gammaproteobacteria	Gammaproteobacteria	Gammaproteobacteria	Gammaproteobacteria	Gammaproteobacteria	Gammaproteobacteria	Gammaproteobacteria	Alphaproteobacteria	Alphaproteobacteria	Alphaproteobacteria	Alphaproteobacteria	Alphaproteobacteria	Alphaproteobacteria	Alphaproteobacteria	Alphaproteobacteria	Alphaproteobacteria	Alphaproteobacteria
Order		Flavobacteriales	Flavobacteriales	Flavobacteriales	Flavobacteriales	Flavobacteriales	Flavobacteriales	Flavobacteriales	Chitinophagales	Chitinophagales	Chitinophagales	Chitinophagales	Chitinophagales	Chitinophagales	Chitinophagales	Chitinophagales	Chitinophagales	Chitinophagales	Chitinophagales	Bacteriovoracales	Bacteriovoracales	Bdellovibrionales	Bdellovibrionales	Oligoflexales	Oligoflexales	Oligoflexales		BD1-5	BD1-5	Phycisphaerales	Pirellulales	Enterobacterales	Granulosicoccales	Granulosicoccales	Granulosicoccales	Granulosicoccales	Granulosicoccales	Granulosicoccales	Pseudomonadales	Caulobacterales	Caulobacterales	Caulobacterales	Caulobacterales	Micavibrionales	Micavibrionales	Micavibrionales	Rhodobacterales	Rhodobacterales	Rhodobacterales
Family		Flavobacteriaceae	Flavobacteriaceae	Flavobacteriaceae	Flavobacteriaceae	Flavobacteriaceae	Flavobacteriaceae	Flavobacteriaceae	Saprospiraceae	Saprospiraceae	Saprospiraceae	Saprospiraceae	Saprospiraceae	Saprospiraceae	Saprospiraceae	Saprospiraceae	Saprospiraceae	Saprospiraceae	Saprospiraceae	Bacteriovoracaceae	Bacteriovoracaceae	UBA1609	UBA1609					UBA6164		Phycisphaeraceae	Pirellulaceae	Alteromonadaceae	Granulosicoccaceae	Granulosicoccaceae	Granulosicoccaceae	Granulosicoccaceae	Granulosicoccaceae	Granulosicoccaceae	HTCC2089	Maricaulaceae	Maricaulaceae	Maricaulaceae	Maricaulaceae	Micavibrionaceae	Micavibrionaceae	Micavibrionaceae	Rhodobacteraceae	Rhodobacteraceae	Rhodobacteraceae
Genus		Dokdonia	Olleya	Nonlabens	HC6-5	Dokdonia	Lacinutrix	HC6-5					UBA7328							GCA-2713145										Phycisphaera	Mariniblastus	GCA-2401725	Granulosicoccus	Granulosicoccus	GCA-1730015	Granulosicoccus	Granulosicoccus	Granulosicoccus	SYFY01	Robiginitomaculum	Hellea	Litorimonas	Hellea	GCA-2708415	GCA-2708415		Ascidiaceihabitans	Ascidiaceihabitans	Flavimaricola
Amino Acids general:	Gene Description
COG0834	ABC-type amino acid transport/signal transduction systems periplasmic component/domain											Y						Y	Y													Y	Y	Y	Y	Y	Y	Y		Y	Y						Y	Y	Y
COG1115	Na+/alanine symporter		Y			Y	Y	Y		Y	Y	Y	Y		Y	Y	Y	Y	Y	Y	Y	Y	Y	Y	Y	Y	Y		Y	Y	Y		Y	Y		Y	Y		Y	Y	Y	Y	Y	Y			Y
COG1126	ABC-type polar amino acid transport system ATPase component																																Y	Y	Y	Y	Y	Y			Y						Y	Y	Y
COG0765	ABC-type amino acid transport system permease component																		Y														Y	Y	Y	Y	Y	Y			Y						Y	Y	Y
COG4597	ABC-type amino acid transport system permease component																		Y														Y		Y	Y	Y	Y			Y							Y	Y
COG0531	Amino acid transporters								Y	Y				Y	Y		Y		Y		Y		Y	Y	Y	Y				Y	Y						Y		Y	Y	Y	Y	Y
COG4215	ABC-type arginine transport system permease component																																Y	Y	Y	Y	Y	Y									Y
COG4598	ABC-type histidine transport system ATPase component																																Y	Y	Y	Y	Y
COG0814	Amino acid permeases
COG3633	Na+/serine symporter
COG4160	ABC-type arginine/histidine transport system permease component																																Y	Y		Y	Y	Y
Amino Acids branched chain:	Gene Description
COG0683	ABC-type branched-chain amino acid transport systems periplasmic component		Y	Y	Y	Y	Y	Y		Y		Y			Y	Y	Y		Y	Y			Y							Y			Y	Y	Y	Y	Y	Y	Y	Y		Y					Y	Y	Y
COG0559	ABC-type amino acid transport system permease components																		Y											Y			Y	Y	Y	Y	Y	Y				Y					Y		Y
COG0410	ABC-type branched-chain amino acid transport systems ATPase component																													Y			Y	Y	Y	Y	Y	Y			Y	Y					Y		Y
COG4177	ABC-type branched-chain amino acid transport system permease component																		Y											Y			Y	Y	Y	Y	Y	Y			Y	Y					Y		Y
COG0411	ABC-type branched-chain amino acid transport systems ATPase component																																Y	Y	Y	Y	Y	Y									Y		Y
COG1296	Predicted branched-chain amino acid permease (azaleucine resistance)																																Y	Y	Y	Y		Y											Y
Amino Acids di- and oligo-peptides:	Gene Description
COG0747	ABC-type dipeptide transport system periplasmic component		Y	Y	Y	Y	Y	Y		Y			Y	Y	Y		Y		Y	Y	Y	Y	Y	Y	Y	Y			Y	Y	Y	Y	Y	Y	Y	Y	Y	Y			Y	Y					Y	Y	Y
COG0601	ABC-type dipeptide/oligopeptide/nickel transport systems permease components		Y	Y	Y	Y	Y	Y				Y			Y	Y	Y	Y	Y		Y	Y	Y	Y	Y	Y				Y		Y	Y	Y	Y	Y	Y	Y	Y	Y	Y	Y					Y		Y
COG1173	ABC-type dipeptide/oligopeptide/nickel transport systems permease components		Y	Y	Y	Y	Y	Y		Y					Y				Y		Y	Y	Y	Y	Y	Y				Y			Y	Y	Y	Y	Y	Y	Y	Y	Y	Y					Y	Y	Y
COG4608	ABC-type oligopeptide transport system ATPase component																																			Y	Y	Y	Y										Y
COG0444	ABC-type dipeptide/oligopeptide/nickel transport system ATPase component																							Y	Y	Y				Y			Y	Y	Y	Y	Y	Y	Y		Y
COG4166	ABC-type oligopeptide transport system periplasmic component				Y																	Y	Y		Y	Y				Y			Y	Y	Y	Y	Y	Y	Y	Y				Y	Y	Y	Y		Y
COG3104	Dipeptide/tripeptide permease			Y						Y	Y	Y	Y					Y	Y	Y		Y		Y	Y				Y		Y	Y							Y	Y		Y	Y
COG1124	ABC-type dipeptide/oligopeptide/nickel transport system ATPase component																																			Y
Polyamines:	Gene Description
COG0687	Spermidine/putrescine-binding periplasmic protein																			Y										Y			Y	Y	Y	Y	Y	Y		Y	Y	Y					Y		Y
COG3842	ABC-type spermidine/putrescine transport systems ATPase components					Y	Y	Y																Y	Y	Y				Y			Y	Y	Y	Y	Y	Y	Y		Y	Y					Y	Y	Y
COG1176	ABC-type spermidine/putrescine transport system permease component I																																Y	Y	Y	Y	Y	Y		Y		Y					Y	Y	Y
COG1177	ABC-type spermidine/putrescine transport system permease component II																																Y	Y	Y	Y	Y	Y				Y					Y	Y	Y
Lipids:	Gene Description
COG1133	ABC-type long-chain fatty acid transport system fused permease and ATPase components																															Y	Y	Y	Y	Y	Y	Y
COG0580	Glycerol uptake facilitator and related permeases		Y		Y		Y			Y	Y						Y	Y						Y							Y		Y	Y	Y	Y	Y	Y	Y	Y				Y	Y		Y		Y
COG2067	Long-chain fatty acid transport protein		Y	Y	Y	Y	Y	Y		Y	Y	Y	Y		Y	Y	Y	Y	Y								Y						Y	Y		Y		Y			Y			Y	Y		Y		Y
COG2867	Oligoketide cyclase/lipid transport protein								Y																												Y									Y	Y
Nucleotides and Coenzymes:	Gene Description
COG1972	Nucleoside permease		Y	Y		Y	Y	Y		Y	Y	Y			Y	Y	Y	Y	Y	Y	Y	Y	Y	Y	Y	Y					Y	Y							Y			Y
COG2233	Xanthine/uracil permeases																																Y	Y		Y	Y	Y	Y								Y
COG4143	ABC-type thiamine transport system periplasmic component																																Y	Y	Y	Y	Y	Y									Y	Y	Y
COG3840	ABC-type thiamine transport system ATPase component																		Y														Y	Y		Y	Y	Y									Y	Y	Y
COG3201	Nicotinamide mononucleotide transporter		Y			Y	Y	Y																													Y					Y
COG5042	Purine nucleoside permease																																						Y
Carbohydrates general:	Gene Description
COG1653	ABC-type sugar transport system periplasmic component																		Y											Y		Y	Y	Y	Y	Y	Y	Y	Y		Y	Y					Y	Y	Y
COG1879	ABC-type sugar transport system periplasmic component																	Y												Y			Y	Y	Y	Y	Y	Y			Y						Y	Y	Y
COG3839	ABC-type sugar transport systems ATPase components																													Y	Y	Y	Y	Y	Y	Y	Y	Y	Y	Y	Y	Y					Y	Y	Y
COG1175	ABC-type sugar transport systems permease components																		Y											Y		Y	Y	Y	Y	Y	Y	Y	Y		Y						Y	Y	Y
COG0395	ABC-type sugar transport system permease component																		Y											Y		Y	Y	Y	Y	Y	Y	Y	Y		Y	Y					Y	Y	Y
COG1129	ABC-type sugar transport system ATPase component											Y						Y												Y			Y	Y	Y	Y	Y	Y			Y						Y	Y	Y
COG2211	Na+/melibiose symporter and related transporters	Y	Y	Y		Y				Y		Y	Y	Y		Y	Y	Y	Y								Y				Y		Y	Y		Y		Y	Y		Y	Y	Y						Y
COG0738	Fucose permease		Y	Y		Y	Y	Y	Y	Y	Y		Y	Y	Y			Y	Y											Y	Y	Y	Y	Y		Y	Y	Y				Y
COG1134	ABC-type polysaccharide/polyol phosphate transport system ATPase component		Y	Y		Y				Y									Y	Y	Y			Y		Y				Y					Y		Y		Y	Y		Y	Y		Y		Y		Y
COG1682	ABC-type polysaccharide/polyol phosphate export systems permease component			Y		Y				Y									Y																		Y		Y			Y	Y		Y		Y		Y
COG2271	Sugar phosphate permease		Y	Y	Y		Y			Y		Y	Y	Y	Y			Y	Y					Y			Y					Y	Y	Y	Y	Y	Y	Y	Y		Y	Y	Y
COG3822	ABC-type sugar transport system auxiliary component																																																Y
COG1762	Phosphotransferase system mannitol/fructose-specific IIA domain (Ntr-type)																													Y	Y						Y										Y
COG2893	Phosphotransferase system mannose/fructose-specific component IIA																																														Y
Carbohydrates pentoses:	Gene Description
COG1172	Ribose/xylose/arabinose/galactoside ABC-type transport systems permease components											Y						Y												Y			Y	Y	Y	Y	Y	Y			Y						Y	Y	Y
COG4214	ABC-type xylose transport system permease component																																Y	Y		Y	Y	Y									Y
Carboxylic Acids:	Gene Description
COG4663	TRAP-type mannitol/chloroaromatic compound transport system periplasmic component									Y	Y	Y	Y		Y	Y	Y		Y								Y					Y	Y	Y	Y	Y	Y	Y	Y	Y	Y		Y				Y	Y	Y
COG1593	TRAP-type C4-dicarboxylate transport system large permease component			Y						Y								Y	Y	Y			Y				Y				Y	Y	Y	Y	Y	Y	Y	Y	Y	Y	Y	Y					Y		Y
COG1638	TRAP-type C4-dicarboxylate transport system periplasmic component			Y								Y							Y	Y			Y				Y				Y	Y	Y	Y	Y	Y	Y	Y	Y	Y	Y	Y					Y		Y
COG4664	TRAP-type mannitol/chloroaromatic compound transport system large permease component									Y		Y			Y	Y	Y		Y								Y					Y	Y	Y	Y	Y	Y	Y	Y	Y	Y		Y				Y		Y
COG2358	TRAP-type uncharacterized transport system periplasmic component																													Y			Y	Y	Y	Y	Y	Y	Y								Y
COG0471	Di- and tricarboxylate transporters		Y			Y				Y		Y			Y		Y	Y						Y	Y				Y	Y		Y	Y	Y	Y	Y	Y	Y	Y	Y	Y		Y	Y	Y		Y		Y
COG4666	TRAP-type uncharacterized transport system fused permease components																		Y												Y		Y	Y	Y	Y	Y	Y	Y								Y
COG1301	Na+/H+-dicarboxylate symporters	Y	Y	Y	Y	Y	Y			Y		Y	Y		Y	Y	Y	Y	Y	Y	Y	Y	Y	Y	Y	Y				Y	Y	Y				Y			Y	Y				Y	Y
COG4665	TRAP-type mannitol/chloroaromatic compound transport system small permease component																																Y	Y	Y	Y	Y	Y	Y		Y						Y		Y
COG3090	TRAP-type C4-dicarboxylate transport system small permease component			Y															Y												Y		Y	Y	Y	Y	Y	Y			Y						Y		Y
Compatible Solutes:	Gene Description
COG2113	ABC-type proline/glycine betaine transport systems periplasmic components																																Y	Y	Y	Y	Y	Y									Y		Y
COG1292	Choline-glycine betaine transporter																		Y			Y		Y	Y						Y		Y			Y	Y	Y	Y	Y			Y				Y
COG4176	ABC-type proline/glycine betaine transport system permease component																																Y	Y	Y	Y	Y	Y									Y		Y
COG0591	Na+/proline symporter	Y	Y	Y	Y	Y	Y	Y	Y	Y	Y	Y	Y	Y	Y	Y	Y	Y	Y	Y	Y			Y	Y		Y		Y	Y	Y	Y	Y	Y	Y	Y	Y	Y	Y	Y	Y	Y	Y				Y		Y
COG4175	ABC-type proline/glycine betaine transport system ATPase component																																Y	Y	Y	Y	Y	Y									Y		Y
COG1125	ABC-type proline/glycine betaine transport systems ATPase components																								Y														Y
COG1174	ABC-type proline/glycine betaine transport systems permease component																								Y														Y
Total number of DOM transport genes in each MAG:		3	16	17	10	16	14	11	4	20	8	17	10	6	15	10	14	17	32	11	9	9	11	16	16	11	9	0	5	27	17	19	54	52	46	57	58	53	35	21	32	27	12	6	7	2	50	20	45
[truncated: 18 more columns]
