# Supplementary material for: Functional Insights into the Kelp Microbiome from Metagenome-Assembled Genomes
Source: mSystems. 2022 Jun 1;7(3):e01422-21. doi: 10.1128/msystems.01422-21 (PMC9238374; doi:10.1128/msystems.01422-21)
Supplement: TABLE S5 [file msystems.01422-21-s0005.xlsx]

## Sheet: Table_S5
MAG_name	phylum	class	order	family	genus	Dissimilatory_nitrate_reduction_K00370	Dissimilatory_nitrate_reduction_K00371	Dissimilatory_nitrate_reduction_K00374	Dissimilatory_nitrate_reduction_K02567	Dissimilatory_nitrate_reduction_K02568	Dissimilatory_nitrate_reduction_K00362	Dissimilatory_nitrate_reduction_K00363	Dissimilatory_nitrate_reduction_K03385	Dissimilatory_nitrate_reduction_K15876	Assimilatory_nitrate_reduction_K00367	Assimilatory_nitrate_reduction_K10534	Assimilatory_nitrate_reduction_K00372	Assimilatory_nitrate_reduction_K00360	Assimilatory_nitrate_reduction_K17877	Assimilatory_nitrate_reduction_K00366	Dissimilatory_nitrate_reduction_K00370	Dissimilatory_nitrate_reduction_K00371	Dissimilatory_nitrate_reduction_K00374	Dissimilatory_nitrate_reduction_K02567	Dissimilatory_nitrate_reduction_K02568	Denitrification_K00368	Denitrification_K15864	Denitrification_K04561	Denitrification_K02305	Denitrification_K00376	Nitrogen_fixation_K02586	Nitrogen_fixation_K02591	Nitrogen_fixation_K02588	Nitrogen_fixation_K00531	Nitrogen_fixation_K22896	Nitrogen_fixation_K22897	Nitrogen_fixation_K22898	Nitrogen_fixation_K22899	Nitrification_K10944	Nitrification_K10945	Nitrification_K10946	Nitrification_K10535	Dissimilatory_nitrate_reduction_K00370	Dissimilatory_nitrate_reduction_K00371	Annamox_K20932	Annamox_K20933	Annamox_K20934	Denitrification_K00368	Denitrification_K15864
g1_MAG_00001	Verrucomicrobiota	Verrucomicrobiae	Verrucomicrobiales	Akkermansiaceae	UBA985
g1_MAG_00002	Proteobacteria	Gammaproteobacteria	Granulosicoccales	Granulosicoccaceae	Granulosicoccus			Y															Y
g1_MAG_00003	Proteobacteria	Gammaproteobacteria	Enterobacterales	Alteromonadaceae	GCA-2401725						Y	Y					Y
g1_MAG_00004	Proteobacteria	Alphaproteobacteria	Micavibrionales	Micavibrionaceae	GCA-2708415
g1_MAG_00005	Proteobacteria	Alphaproteobacteria	Rickettsiales	Rickettsiaceae	GCA-2402195
g1_MAG_00006	Verrucomicrobiota	Verrucomicrobiae	Verrucomicrobiales	Akkermansiaceae							Y	Y
g1_MAG_00007	Verrucomicrobiota	Verrucomicrobiae	Verrucomicrobiales	Akkermansiaceae																Y
g1_MAG_00008	Proteobacteria	Alphaproteobacteria	Micavibrionales	Micavibrionaceae	GCA-2708415
g1_MAG_00009	Bacteroidota	Bacteroidia	Flavobacteriales	Flavobacteriaceae	Dokdonia
g1_MAG_00010	Bacteroidota	Bacteroidia	Chitinophagales	Saprospiraceae
g1_MAG_00011	Proteobacteria	Alphaproteobacteria	Rhodobacterales	Rhodobacteraceae	Ascidiaceihabitans						Y	Y					Y
g1_MAG_00012	Patescibacteria	Gracilibacteria	BD1-5	UBA6164
g1_MAG_00013	Proteobacteria	Alphaproteobacteria	Rhodobacterales	Rhodobacteraceae	Ascidiaceihabitans
g2_MAG_00001	Bdellovibrionota	Oligoflexia	Oligoflexales
g2_MAG_00002	Proteobacteria	Alphaproteobacteria	Caulobacterales	Maricaulaceae	Robiginitomaculum
g2_MAG_00003	Bdellovibrionota	Oligoflexia	Oligoflexales
g2_MAG_00004	Bdellovibrionota	Bdellovibrionia	Bdellovibrionales	UBA1609
g2_MAG_00005	Bdellovibrionota	Bdellovibrionia	Bdellovibrionales	UBA1609
g2_MAG_00006	Bacteroidota	Bacteroidia	Flavobacteriales	Flavobacteriaceae	Olleya
g2_MAG_00007	Bacteroidota	Bacteroidia	Chitinophagales	Saprospiraceae
g2_MAG_00008	Proteobacteria	Alphaproteobacteria	Rickettsiales
g2_MAG_00009	Proteobacteria	Gammaproteobacteria	Granulosicoccales	Granulosicoccaceae	Granulosicoccus
g2_MAG_00011	Proteobacteria	Gammaproteobacteria	Granulosicoccales	Granulosicoccaceae	GCA-1730015						Y	Y					Y
g2_MAG_00013	Bacteroidota	Bacteroidia	Flavobacteriales	Flavobacteriaceae	Nonlabens
g2_MAG_00014	Bdellovibrionota	Oligoflexia	Oligoflexales
g2_MAG_00015	Verrucomicrobiota	Verrucomicrobiae	Verrucomicrobiales	Akkermansiaceae							Y	Y
g2_MAG_00016	Bacteroidota	Bacteroidia	Chitinophagales	Saprospiraceae
g2_MAG_00017	Bacteroidota	Bacteroidia	Flavobacteriales	Flavobacteriaceae	HC6-5
g2_MAG_00019	Verrucomicrobiota	Verrucomicrobiae	Verrucomicrobiales	Akkermansiaceae							Y	Y								Y
g2_MAG_00020	Bdellovibrionota
g2_MAG_00022	Bacteroidota	Bacteroidia	Chitinophagales	Saprospiraceae
g2_MAG_00024	Proteobacteria	Alphaproteobacteria	Micavibrionales	Micavibrionaceae
g2_MAG_00025	Bacteroidota	Bacteroidia	Chitinophagales	Saprospiraceae	UBA7328
g2_MAG_00027	Proteobacteria	Alphaproteobacteria	Rickettsiales	21-14-0-20-44-7
g2_MAG_00028	Bacteroidota	Bacteroidia	Chitinophagales	Saprospiraceae
g2_MAG_00029	Bacteroidota	Bacteroidia	Chitinophagales	Saprospiraceae
g2_MAG_00030	Proteobacteria	Alphaproteobacteria	Rickettsiales	SXRF01
g2_MAG_00031	Bacteroidota	Bacteroidia	Chitinophagales	Saprospiraceae
g2_MAG_00032	Bacteroidota	Bacteroidia	Chitinophagales	Saprospiraceae
g2_MAG_00033	Bdellovibrionota	Bacteriovoracia	Bacteriovoracales	Bacteriovoracaceae	GCA-2713145
g2_MAG_00034	Verrucomicrobiota	Verrucomicrobiae	Verrucomicrobiales	Akkermansiaceae							Y
g2_MAG_00036	Patescibacteria	Gracilibacteria	BD1-5
g2_MAG_00037	Verrucomicrobiota	Verrucomicrobiae	Verrucomicrobiales	Akkermansiaceae																Y
g2_MAG_00038	Bdellovibrionota	Bacteriovoracia	Bacteriovoracales	Bacteriovoracaceae
g3_MAG_00001	Proteobacteria	Gammaproteobacteria	Pseudomonadales	HTCC2089	SYFY01
g3_MAG_00002	Proteobacteria	Gammaproteobacteria	Granulosicoccales	Granulosicoccaceae	Granulosicoccus			Y			Y	Y					Y						Y			Y																						Y
g3_MAG_00004	Bacteroidota	Bacteroidia	Flavobacteriales	Flavobacteriaceae	Dokdonia
g3_MAG_00005	Proteobacteria	Gammaproteobacteria	UBA10353	UBA7415	Arenicella						Y	Y					Y
g3_MAG_00006	Bacteroidota	Bacteroidia	Flavobacteriales	Flavobacteriaceae	Lacinutrix
g3_MAG_00007	Planctomycetota	Phycisphaerae	Phycisphaerales	Phycisphaeraceae	Phycisphaera
g3_MAG_00008	Proteobacteria	Alphaproteobacteria	Sphingomonadales	Sphingomonadaceae	Altererythrobacter						Y	Y					Y
g3_MAG_00010	Verrucomicrobiota	Verrucomicrobiae	Verrucomicrobiales	Akkermansiaceae
g3_MAG_00011	Proteobacteria	Gammaproteobacteria	Granulosicoccales	Granulosicoccaceae	Granulosicoccus			Y				Y											Y
g3_MAG_00014	Bacteroidota	Bacteroidia	Chitinophagales	Saprospiraceae
g3_MAG_00016	Proteobacteria	Alphaproteobacteria	Rhodobacterales	Rhodobacteraceae	Flavimaricola						Y	Y
g3_MAG_00017	Verrucomicrobiota	Verrucomicrobiae	Verrucomicrobiales	Akkermansiaceae
g3_MAG_00018	Proteobacteria	Alphaproteobacteria	Caulobacterales	Maricaulaceae	Hellea
g3_MAG_00019	Proteobacteria	Gammaproteobacteria	UBA10353	UBA7415							Y	Y					Y
g3_MAG_00021	Bacteroidota	Bacteroidia	Flavobacteriales	Flavobacteriaceae	HC6-5
g3_MAG_00022	Proteobacteria	Gammaproteobacteria	UBA10353	UBA7415	Arenicella
g3_MAG_00023	Verrucomicrobiota	Verrucomicrobiae	Verrucomicrobiales	Akkermansiaceae	SW10
g3_MAG_00024	Bacteroidota	Bacteroidia	Chitinophagales	Saprospiraceae
g3_MAG_00025	Proteobacteria	Alphaproteobacteria	Caulobacterales	Maricaulaceae	Litorimonas						Y	Y
g4_MAG_00001	Proteobacteria	Alphaproteobacteria	Caulobacterales	Maricaulaceae	Hellea
g4_MAG_00002	Planctomycetota	Planctomycetes	Pirellulales	Pirellulaceae	Mariniblastus															Y
g4_MAG_00004	Proteobacteria	Gammaproteobacteria	Granulosicoccales	Granulosicoccaceae	Granulosicoccus			Y			Y	Y					Y						Y
[truncated: 13 more columns]
