# Supplementary material for: Functional Insights into the Kelp Microbiome from Metagenome-Assembled Genomes
Source: mSystems. 2022 Jun 1;7(3):e01422-21. doi: 10.1128/msystems.01422-21 (PMC9238374; doi:10.1128/msystems.01422-21)
Supplement: TABLE S6 [file msystems.01422-21-s0006.xlsx]

## Sheet: Table_S6
COG20 Category	# gene clusters in core genome
Translation, ribosomal structure and biogenesis	94
Amino acid transport and metabolism	68
Cell wall/membrane/envelope biogenesis	44
Posttranslational modification, protein turnover, chaperones	41
Lipid transport and metabolism	39
Replication, recombination and repair	35
Carbohydrate transport and metabolism	34
Energy production and conversion	29
Nucleotide transport and metabolism	25
Signal transduction mechanisms	24
Coenzyme transport and metabolism	23
Transcription	23
Inorganic ion transport and metabolism	21
Cell cycle control, cell division, chromosome partitioning	12
Intracellular trafficking, secretion, and vesicular transport	12
Cell motility, extracellular structures	10
Secondary metabolites biosynthesis, transport and catabolism	9
Cell motility, intracellular trafficking, secretion, & vesicular transport	4
Defense mechanisms	4
Function unknown	34
