# Supplementary material for: Functional Insights into the Kelp Microbiome from Metagenome-Assembled Genomes
Source: mSystems. 2022 Jun 1;7(3):e01422-21. doi: 10.1128/msystems.01422-21 (PMC9238374; doi:10.1128/msystems.01422-21)
Supplement: TABLE S7 [file msystems.01422-21-s0007.xlsx]

## Sheet: Table_S7
Function / gene	KEGG annotation	G. antarcticus	G. sp002746645	g1_MAG_00002	g2_MAG_00009	g2_MAG_00018	g3_MAG_00002	g3_MAG_00011	g3_MAG_00012	g3_MAG_00013	g4_MAG_00004
Synthesis of bacteriochlorophyll
magnesium chelatase subunit BchH	K03403				Y	Y	Y		Y	Y	Y
magnesium chelatase subunit BchI	K03405	Y		Y	Y	Y	Y		Y	Y	Y
magnesium-protoporphyrin O-methyltransferase BchM	K03428			Y	Y	Y	Y	Y	Y	Y	Y
light-independent protochlorophyllide reductase subunit ChlL	K04037			Y	Y	Y	Y		Y	Y	Y
light-independent protochlorophyllide reductase subunit ChlN	K04038			Y	Y	Y	Y		Y	Y	Y
light-independent protochlorophyllide reductase subunit ChlB	K04039			Y	Y	Y	Y		Y	Y	Y
chlorophyll/bacteriochlorophyll a synthase	K04040			Y	Y	Y	Y		Y	Y	Y
magnesium chelatase accessory protein	K06049			Y	Y	Y	Y		Y	Y	Y
MFS transporter BCD family chlorophyll transporter	K08226			Y	Y	Y	Y		Y	Y	Y
Bacteriochlorophyllide reductase subunit BchX	K11333			Y	Y	Y	Y		Y	Y	Y
Bacteriochlorophyllide reductase subunit BchY	K11334			Y	Y	Y	Y		Y	Y	Y
Bacteriochlorophyllide reductase subunit BchZ	K11335			Y	Y	Y	Y		Y	Y	Y
Bacteriochlorophyllide a dehydrogenase BchC	K11337			Y	Y	Y	Y		Y	Y
MerR family light-induced transcriptional regulator	K22491			Y	Y	Y	Y		Y	Y	Y
Photosystem II
Light-harvesting complex 1 alpha chain pufA	K08926			Y	Y	Y	Y		Y	Y	Y
Light-harvesting complex 1 beta chain pufB	K08927			Y	Y	Y	Y		Y		Y
Photosystem II reaction center pufL	K08928			Y	Y	Y	Y		Y	Y	Y
Photosystem II reaction center pufM	K08929			Y	Y	Y	Y		Y	Y	Y
Photosynthetic reaction center cytochrome c subunit	K13992			Y	Y	Y	Y		Y	Y	Y
Nitrate reduction
Assimilatory nitrate reduction (nasA)	K00372	Y					Y				Y
Dissimilatory nitrate reductase alpha subunit (NarG)	K00370	Y
Dissimilatory nitrate reductase beta subunit (NarY)	K00371	Y
Dissimilatory nitrate reductase gamma subunit (NarI)	K00374	Y		Y			Y	Y			Y
Dissimilatory nitrite reduction
Dissimilatory nitrite reductase (nirB)	K00362	Y		Y	Y		Y	Y		Y	Y
Dissimilatory nitrite reductase (nirD)	K00363						Y	Y			Y
Dissimilatory nitrite reductase (nirK)	K00368						Y
Urease
Urease (ureC)	K01428	Y		Y	Y	Y	Y	Y	Y	Y	Y
Urease (ureB)	K01429	Y		Y	Y		Y		Y
Urease (ureA)	K01430	Y		Y	Y	Y	Y		Y		Y
Urea transporter
urea transport system substrate-binding protein (urtA)	K11959	Y		Y			Y		Y	Y	Y
urea transport system permease protein (urtB)	K11960	Y		Y		Y	Y		Y	Y	Y
urea transport system permease protein (urtC)	K11961	Y		Y		Y	Y		Y	Y	Y
urea transport system ATP-binding protein (urtD)	K11962	Y		Y		Y	Y		Y	Y	Y
urea transport system ATP-binding protein (urtE)	K11963	Y		Y		Y	Y		Y	Y	Y
Assimilatory sulfate reduction (sulfate => H2S)
sulfate adenylyltransferase or related kinase (cysC/cysN)	K00955	Y	Y	Y	Y	Y	Y	Y	Y	Y	Y
phosphoadenosine phosphosulfate reductase (cysH)	K00390	Y		Y	Y		Y		Y	Y	Y
Sulfite reductase, beta subunit (hemoprotein) (cysI)	K00381	Y		Y	Y	Y	Y	Y	Y	Y	Y
Flavoprotein subunit of sulfite reductase (cysJ)	K00380	Y			Y		Y	Y		Y
Thiosulfate oxidation by SOX complex (thiosulfate => sulfate)
sulfane dehydrogenase subunit SoxC	K17225	Y					Y	Y
sulfur-oxidizing protein SoxY	K17226	Y					Y	Y		Y	Y
sulfur-oxidizing protein SoxZ	K17227	Y				Y	Y	Y		Y	Y
Sulfide oxidation
sulfide:quinone oxidoreductase	K17218	Y	Y
DMSP transformation
Dimethylsulfoniopropionate (DMSP) demethylase (DmdA)	K17486	Y		Y	Y	Y			Y	Y	Y
Vitamin B12 (cobalamin) corrin ring biosynthesis
cysG (uroporphyrin-III C-methyltransferase / precorrin-2 dehydrogenase / sirohydrochlorin ferrochelatase)	K02302	Y					Y	Y
cobA (uroporphyrin-III C-methyltransferase)	K02303		Y	Y	Y	Y			Y	Y	Y
cobI, cbiL (precorrin-2/cobalt-factor-2 C20-methyltransferase)	K03394	Y					Y
cobJ,cbiH (precorrin-3B C17-methyltransferase)	K05934	Y					Y
cobM,cbiF (precorrin-4/cobalt-precorrin-4 C11-methyltransferase)	K05936	Y	Y				Y
cbiG (cobalt-precorrin 5A hydrolase)	K02189	Y					Y
cobF, cbiD (cobalt-precorrin-5B (C1)-methyltransferase)	K02188						Y
cobK, cbiJ (precorrin-6A/cobalt-precorrin-6A reductase)	K05895	Y	Y				Y
cobL, cbiET (precorrin-6B C5,15-methyltransferase /cobalt-precorrin-6B C5,C15-methyltransferase)	K00595	Y					Y
cobH, cbiC (precorrin-8X/cobalt-precorrin-8 methylmutase)	K06042	Y					Y
cobB, cbiA (cobyrinic acid a,c-diamide synthase)	K02224	Y	Y				Y
Cobalt insertion into corrin ring (anaerobic pathway)
cbiX (sirohydrochlorincobaltochelatase)	K03795						Y
Cobalt insertion into corrin ring (aerobic pathway)
cobS (cobaltochelatase cobS)	K09882	Y	Y	Y	Y	Y	Y	Y	Y	Y	Y
cobT (cobaltochelatase cobT)	K09883	Y	Y	Y	Y	Y	Y	Y	Y	Y	Y
Final B12 biosynthesis & repair
cobA, btuR (cob(I)alamin adenosyltransferase)	K19221	Y		Y	Y		Y	Y	Y	Y	Y
cobQ,cbiP (adenosylcobyric acid synthase)	K02232	Y	Y	Y	Y	Y	Y	Y	Y	Y	Y
cobC, phpB (alpha-ribazole phosphatase)	K02226	Y	Y	Y	Y		Y	Y	Y	Y	Y
cobD, cbiB (adenosylcobinamide-phosphate synthase)	K02227	Y		Y	Y	Y	Y	Y	Y	Y	Y
cobU, cobP (adenosylcobinamideKinase / adenosylcobinamide-phosphate guanylyltransferase)	K02231	Y	Y	Y	Y		Y	Y	Y	Y	Y
cobS,cobV (adenosylcobinamide-GDP ribazoletransferase)	K02233	Y	Y	Y	Y		Y	Y	Y	Y	Y
Catalyses B12 into its coenzyme form
cobalamin adenosyltransferase (MMAB, pduO)	K00798	Y	Y	Y	Y	Y	Y	Y	Y	Y	Y
B12 membrane transporter
Outer membrane cobalamin receptor protein (btuB)	K02014	Y	Y	Y	Y	Y	Y	Y	Y	Y
Motility - Flagella
Flagellar basal body P-ring formation protein (FlgA)	K02386	Y		Y	Y	Y	Y	Y	Y	Y	Y
Flagellar basal body rod protein (FlgB)	K02387	Y		Y	Y		Y	Y	Y	Y	Y
Flagellar basal body rod protein(FlgC)	K02388	Y		Y	Y		Y	Y	Y	Y	Y
Flagellar hook-capping protein (FlgD)	K02389	Y		Y	Y		Y	Y	Y	Y	Y
Flagellar hook protein (FlgE)	K02390	Y		Y	Y		Y	Y	Y	Y	Y
Flagellar basal body rod protein (FlgF)	K02391	Y		Y	Y		Y	Y	Y	Y	Y
Flagellar basal body rod protein (FlgG)	K02392	Y		Y	Y	Y	Y	Y	Y	Y	Y
Flagellar basal body L-ring protein (FlgH)	K02393	Y		Y	Y	Y	Y	Y	Y	Y	Y
Flagellar basal body P-ring protein (FlgI)	K02394	Y		Y	Y	Y	Y	Y	Y	Y	Y
Flagellar hook-associated protein (FlgK)	K02396	Y		Y	Y	Y	Y	Y	Y	Y	Y
Flagellin and related hook-associated protein (FlgL)	K02397	Y	Y	Y	Y	Y	Y	Y	Y	Y	Y
Flagellar biosynthesis protein (FlhA)	K02400	Y		Y	Y	Y	Y	Y	Y	Y	Y
Flagellar biosynthesis protein (FlhB)	K02401	Y	Y	Y	Y	Y	Y	Y	Y	Y	Y
Flagellar biosynthesis GTPase (FlhF)	K02404	Y		Y	Y	Y	Y	Y	Y	Y	Y
Flagellin and related hook-associated protein (FlgL)	K02406	Y	Y	Y	Y	Y	Y	Y	Y	Y	Y
Flagellar capping protein (FliD)	K02407	Y	Y	Y	Y	Y	Y	Y	Y	Y	Y
Flagellar hook-basal body complex protein (FliE)	K02408	Y		Y	Y		Y	Y	Y	Y	Y
Flagellar motor switch protein (FliG)	K02410	Y		Y	Y	Y	Y	Y	Y	Y	Y
Flagellar hook-length control protein (FliK)	K02414	Y		Y	Y	Y	Y	Y	Y	Y	Y
Flagellar basal body-associated protein (FliL)	K02415	Y		Y	Y	Y	Y	Y	Y	Y	Y
Flagellar motor switch protein (FliM)	K02416	Y		Y	Y	Y	Y	Y	Y	Y	Y
Flagellar biogenesis protein (FliO)	K02418	Y		Y	Y	Y	Y	Y	Y	Y	Y
Flagellar biosynthesis protein (FliP)	K02419	Y		Y	Y	Y	Y	Y	Y	Y	Y
Flagellar biosynthesis protein (FliQ)	K02420	Y		Y	Y	Y	Y	Y	Y	Y	Y
Flagellar biosynthesis protein (FliR)	K02421	Y		Y	Y	Y	Y	Y	Y	Y	Y
Flagellar motor component (MotA)	K02556	Y	Y	Y	Y	Y	Y	Y	Y	Y	Y
Flagellar motor protein (MotB)	K02557	Y		Y	Y	Y	Y	Y	Y	Y	Y
Flagellar biosynthesis protein (FlhB)	K03229	Y	Y	Y	Y	Y	Y	Y	Y	Y	Y
Flagellar biosynthesis/type III secretory pathway protein (FliH)	K02411	Y		Y	Y	Y	Y	Y	Y	Y	Y
Flagellar biosynthesis/type III secretory pathway ATPase (FliI)	K02412	Y		Y	Y	Y	Y	Y	Y	Y	Y
Flagellar motor switch/type III secretory pathway protein (FliN)	K02417	Y		Y	Y	Y	Y	Y	Y	Y	Y
Flagellin-specific chaperone (FliS)	K02422	Y	Y	Y	Y	Y	Y	Y	Y	Y	Y
Motility - Type IV pilus
Type IV pilus assembly protein PilV (PilV)	K02458	Y	Y	Y	Y	Y	Y	Y	Y	Y	Y
Type IV pilus assembly protein, major pilin (PilA)	K02650	Y	Y	Y			Y	Y		Y	Y
Type IV pilus assembly protein (PilE)	K02655	Y	Y	Y	Y	Y	Y	Y	Y	Y	Y
Type IV pilus assembly protein (PilF)	K02656	Y	Y	Y	Y	Y	Y	Y	Y	Y	Y
Type IV pilus assembly protein, ATPase (PilM)	K02662	Y	Y	Y	Y	Y	Y	Y	Y	Y	Y
Type IV pilus assembly protein (PilN)	K02663	Y	Y	Y	Y	Y	Y	Y	Y	Y	Y
Type IV pilus assembly protein (PilO)	K02664	Y	Y	Y	Y	Y	Y	Y	Y	Y	Y
Type IV pilus assembly protein (PilP)	K02665	Y	Y	Y	Y	Y	Y	Y	Y	Y	Y
Type IV pilus assembly protein ATPase (PilT)	K02669	Y	Y	Y	Y	Y	Y	Y	Y	Y	Y
Type IV pilus assembly protein ATPase (PilU)	K02670	Y	Y	Y	Y	Y	Y	Y	Y	Y	Y
Type IV pilus assembly protein (PilV)	K02671	Y	Y	Y	Y	Y	Y	Y	Y	Y	Y
Type IV pilus assembly protein (PilW)	K02672	Y	Y	Y	Y	Y	Y	Y	Y	Y	Y
Type IV pilus assembly protein (PilX)	K02673	Y	Y	Y	Y	Y	Y	Y	Y	Y	Y
Type IV pilus assembly protein (PilY1)	K02674	Y	Y	Y	Y	Y	Y	Y	Y	Y	Y
Type IV pilus assembly protein (PilZ)	K02676	Y	Y	Y	Y	Y	Y		Y	Y	Y
Type IV pilus assembly protein (FimT)	K08084	Y	Y	Y	Y	Y	Y	Y	Y	Y	Y
Type IV pilus assembly protein (FimV)	K08086	Y	Y	Y	Y	Y	Y	Y	Y	Y	Y
Chemotaxis
Chemotaxis phosphatase protein (CheX)	K03409	Y	Y	Y	Y	Y	Y	Y	Y	Y	Y
Two-component system chemotaxis protein (CheY)	K03413	Y	Y	Y	Y	Y	Y	Y	Y	Y	Y
Two-component system chemotaxis protein (CheV)	K03415			Y	Y	Y	Y	Y	Y	Y	Y
Two-component system chemotaxis response regulator (CheB)	K03412	Y	Y	Y	Y	Y	Y	Y	Y	Y	Y
Two-component system twitching motility regulator (PilG)	K02657	Y		Y	Y	Y	Y		Y		Y
Chemotaxis signal transduction protein (CheW)	K03408	Y		Y	Y	Y	Y		Y	Y	Y
Chemotaxis receptor glutamine deamidase (CheD)	K03411		Y	Y	Y		Y	Y	Y	Y	Y
Chemotaxis protein methyltransferase (CheR)	K00575	Y	Y	Y	Y	Y	Y	Y	Y	Y	Y
Chemotaxis protein flagellar motor component (MotA)	K02556	Y	Y	Y	Y	Y	Y	Y	Y	Y	Y
Chemotaxis protein flagellar motor protein (MotB)	K02557	Y		Y	Y	Y	Y	Y	Y	Y	Y
Methyl-accepting chemotaxis protein (mcp)	K03406	Y	Y	Y	Y	Y	Y	Y	Y	Y	Y
